# Supplementary material for: Dynamic Properties of Di(cyclopentadienecarboxylic Acid) Dimethyl Esters
Source: Int J Mol Sci. 2023 Oct 7;24(19):14980. doi: 10.3390/ijms241914980 (PMC10573197; doi:10.3390/ijms241914980)
Supplement: Supplementary file 1 [file ijms-24-14980-s001.zip]

Archive with 1 entries (1 files):
- IJMS-2607118-supplementar.pdf
